# Supplementary material for: Serological investigation of seven zoonotic pathogens in companion dogs in South Korea, 2018–2021
Source: Vet Med Sci. 2024 Feb 15;10(2):e1380. doi: 10.1002/vms3.1380 (PMC10867870; doi:10.1002/vms3.1380)
Supplement: Supplementary file 2 — Table S2 Seropositivity and information of individual dogs used in this study. [file VMS3-10-e1380-s002.xlsx]

## Sheet: Sheet1
	ID_POSTBIO	Year of test performed	Age	Region	Breed	Anaplasma		Borrelia		Brucella		Ehrlichia canis		Q fever		Influenza		Lepto
						S/P	Result	S/P	Result	S/P	Result	S/P	Result	S/P	Result	S/P	Result	O.D	Result
1	202120028322	2018	1	Seoul	Siberian Husky	1.21266	Pos	0.60219	Neg	11.8621	Neg	0.294931	Neg	5.35406	Neg	104.326	Neg	0.111	Neg
2	202120028328	2018	11	Seoul	Poodle	0.217722	Neg	0.452555	Neg	10.2069	Neg	0.271889	Neg	5.92976	Neg	18.7986	Pos	0.081	Neg
3	202120028348	2018	1	Gyoenggi-do	Golden Retriever	0.118987	Neg	0.255474	Neg	17.3793	Neg	0.207373	Neg	1.5544	Neg	104.451	Neg	0.106	Neg
4	202120028351	2018	0	Seoul	Samoyed	0.324051	Neg	0.313869	Neg	10.4828	Neg	0.580645	Neg	3.28152	Neg	8.5901	Pos	0.107	Neg
5	202120028400	2018	0	Gyoenggi-do	Maltipoo	0.243038	Neg	0.171533	Neg	10.2069	Neg	0.271889	Neg	2.13011	Neg	46.9966	Doub	0.07	Neg
6	202120028455	2018	0	Seoul	Italian Greyhound	0.253165	Neg	0.164234	Neg	10.4828	Neg	0.43318	Neg	1.78469	Neg	17.3669	Pos	0.056	Neg
7	202120028481	2018	0	Gyoenggi-do	Shiba Inu	0.23038	Neg	0.189781	Neg	10.7586	Neg	0.276498	Neg	3.85723	Neg	7.90538	Pos	0.078	Neg
8	202120028484	2018	0	Gyoenggi-do	Border Collie	0.197468	Neg	0.167883	Neg	10.7586	Neg	0.299539	Neg	3.05124	Neg	20.0436	Pos	0.078	Neg
9	202120028589	2018	5	Seoul	Maltese	0.149367	Neg	0.321168	Neg	10.7586	Neg	0.336406	Neg	2.36039	Neg	96.4208	Neg	0.077	Neg
10	202120028324	2018	0	Gyoenggi-do	Pomeranian	0.177215	Neg	0.186131	Neg	10.2069	Neg	0.281106	Neg	2.36039	Neg	8.5901	Pos	0.068	Neg
11	202120028336	2018	8	Gyoenggi-do	Maltese	0.182278	Neg	0.408759	Neg	16	Neg	0.230415	Neg	2.59067	Neg	52.2876	Neg	0.098	Neg
12	202120028667	2018	0	Seoul	Coton de Tuléar	0.683544	Neg	0.237226	Neg	9.65517	Neg	0.635945	Neg	4.54807	Neg	10.6443	Pos	0.093	Neg
13	202120028786	2018	8	Seoul	Shihtzu	0.149367	Neg	0.361314	Neg	10.4828	Neg	0.299539	Neg	5.81462	Neg	85.7143	Neg	0.066	Neg
14	202120028787	2018	0	Daegu	Maltese	0.179747	Neg	0.244526	Neg	10.2069	Neg	0.373272	Neg	3.97237	Neg	8.7146	Pos	0.112	Neg
15	202120028801	2018	6	Seoul	Pomeranian	0.217722	Neg	0.229927	Neg	10.7586	Neg	0.253456	Neg	7.4266	Neg	19.9813	Pos	0.074	Neg
16	202120028362	2018	0	Gyeongsangbuk-do	Pomeranian	0.174684	Neg	0.164234	Neg	10.7586	Neg	0.207373	Neg	0.978699	Neg	93.1217	Neg	0.073	Neg
17	202120028363	2018	0	Gyeongsangbuk-do	Pomeranian	0.108861	Neg	0.164234	Neg	11.8621	Neg	0.193548	Neg	0.863558	Neg	92.1257	Neg	0.081	Neg
18	202120028645	2018	2	Incheon	Bichon frisé	0.136709	Neg	0.291971	Neg	11.8621	Neg	0.230415	Neg	3.16638	Neg	59.8195	Neg	0.068	Neg
19	202120028933	2018	0	Seoul	Chihuahua	0.118987	Neg	0.218978	Neg	10.7586	Neg	0.447005	Neg	4.66321	Neg	93.9309	Neg	0.071	Neg
20	202120029053	2018	0	Seoul	Maltese	0.36962	Neg	0.193431	Neg	9.93103	Neg	0.373272	Neg	3.5118	Neg	13.8189	Pos	0.085	Neg
21	202120029108	2018	0	Seoul	Maltipoo	0.141772	Neg	0.211679	Neg	10.2069	Neg	0.24424	Neg	1.89983	Neg	98.9107	Neg	0.074	Neg
22	202120029184	2018	7	Gyoenggi-do	Poodle	0.16962	Neg	0.277372	Neg	25.931	Neg	0.253456	Neg	15.2562	Neg	10.2085	Pos	0.058	Neg
23	202120029185	2018	5	Gyoenggi-do	Shihtzu	0.134177	Neg	0.222628	Neg	21.7931	Neg	0.221198	Neg	5.12378	Neg	17.8027	Pos	0.074	Neg
24	202120029234	2018	2	Gyoenggi-do	Bichon frisé	0.174684	Neg	0.284672	Neg	10.7586	Neg	0.281106	Neg	3.62694	Neg	49.8599	Doub	0.081	Neg
25	202120029236	2018	6	Gyoenggi-do	Maltipoo	0.116456	Neg	0.215328	Neg	14.6207	Neg	0.258065	Neg	2.59067	Neg	71.7709	Neg	0.09	Neg
26	202120029249	2018	6	Gyoenggi-do	Dachshund	0.210127	Neg	0.547445	Neg	11.3103	Neg	0.285714	Neg	19.7467	Neg	10.4575	Pos	0.1	Neg
27	202120029283	2018	3	Seoul	Bichon frisé	0.2	Neg	0.29562	Neg	11.3103	Neg	0.341014	Neg	3.05124	Neg	84.4071	Neg	0.076	Neg
28	202120029328	2018	2	Seoul	Bichon frisé	0.210127	Neg	0.240876	Neg	11.5862	Neg	0.327189	Neg	2.13011	Neg	81.1702	Neg	0.08	Neg
29	202120029329	2018	0	Seoul	Bichon frisé	0.450633	Neg	0.164234	Neg	10.7586	Neg	0.21659	Neg	1.66955	Neg	25.2101	Pos	0.072	Neg
30	202120029432	2018	2	Gyoenggi-do	Poodle	0.139241	Neg	0.332117	Neg	11.0345	Neg	0.548387	Neg	2.13011	Neg	8.52786	Pos	0.059	Neg
31	202120029508	2018	0	Gyoenggi-do	Poodle	0.146835	Neg	0.178832	Neg	10.2069	Neg	0.281106	Neg	0.633276	Neg	14.6903	Pos	0.091	Neg
32	202120029183	2018	0	Gyoenggi-do	Maltipoo	0.156962	Neg	0.175182	Neg	10.2069	Neg	0.387097	Neg	1.5544	Neg	7.78089	Pos	0.082	Neg
33	202120029298	2018	10	Gyoenggi-do	Akita	0.159494	Neg	0.288321	Neg	26.2069	Neg	0.253456	Neg	5.00864	Neg	91.939	Neg	0.089	Neg
34	202120029391	2018	7	Gyoenggi-do	Maltese	0.121519	Neg	0.208029	Neg	11.0345	Neg	0.271889	Neg	2.47553	Neg	84.3448	Neg	0.071	Neg
35	202120029461	2018	0	Gyoenggi-do	Pomeranian	0.207595	Neg	0.244526	Neg	10.2069	Neg	0.419355	Neg	2.01497	Neg	10.084	Pos	0.087	Neg
36	202120029534	2018	0	Seoul	Pomeranian	0.116456	Neg	0.167883	Neg	10.7586	Neg	0.198157	Neg	3.39666	Neg	82.6642	Neg	0.094	Neg
37	202120029543	2018	0	Gyoenggi-do	Pomeranian	0.250633	Neg	0.306569	Neg	11.0345	Neg	0.502304	Neg	3.05124	Neg	8.46561	Pos	0.078	Neg
38	202120029637	2018	0	Seoul	Pomeranian	0.159494	Neg	0.240876	Neg	10.7586	Neg	0.248848	Neg	2.82096	Neg	8.7146	Pos	0.068	Neg
39	202120029306	2018	5	Gyeongsangbuk-do	Poodle	0.113924	Neg	0.244526	Neg	10.2069	Neg	0.211982	Neg	2.24525	Neg	7.09617	Pos	0.087	Neg
40	202120029741	2018	0	Seoul	Pomeranian	0.136709	Neg	0.186131	Neg	10.7586	Neg	0.24424	Neg	3.62694	Neg	10.4575	Pos	0.088	Neg
41	202120029761	2018	0	Gyoenggi-do	Maltipoo	0.164557	Neg	0.167883	Neg	10.2069	Neg	0.322581	Neg	2.24525	Neg	6.97168	Pos	0.081	Neg
42	202120029774	2018	4	Gyoenggi-do	Pomeranian	0.15443	Neg	0.350365	Neg	12.9655	Neg	0.626728	Neg	18.2499	Neg	37.286	Pos	0.066	Neg
43	202120029870	2018	0	Seoul	Mix	0.16962	Neg	0.518248	Neg	10.4828	Neg	0.235023	Neg	4.20265	Neg	7.71864	Pos	0.086	Neg
44	202120029943	2018	0	Seoul	Golden Retriever	0.483544	Neg	0.277372	Neg	8.82759	Neg	0.529954	Neg	2.59067	Neg	10.084	Pos	0.086	Neg
45	202120030119	2018	5	Seoul	Mix	0.156962	Neg	0.251825	Neg	13.5172	Neg	0.313364	Neg	1.89983	Neg	22.4712	Pos	0.205	Neg
46	202120030249	2018	3	Seoul	Welsh Corgi	0.134177	Neg	0.281022	Neg	11.0345	Neg	0.290323	Neg	5.12378	Neg	9.95954	Pos	0.076	Neg
47	202120030238	2018	3	Seoul	Mix	0.134177	Neg	0.259124	Neg	33.1034	inter	0.456221	Neg	4.08751	Neg	87.7062	Neg	0.083	Neg
48	202120030274	2018	1	Seoul	Maltipoo	0.197468	Neg	0.521898	Neg	10.4828	Neg	0.506912	Neg	5.23892	Neg	28.3224	Pos	0.093	Neg
49	202120030279	2018	0	Seoul	Poodle	0.265823	Neg	0.20438	Neg	11.5862	Neg	0.516129	Neg	3.39666	Neg	7.59415	Pos	0.093	Neg
50	202120030356	2018	0	Seoul	Maltese	0.174684	Neg	0.226277	Neg	12.6897	Neg	0.364055	Neg	4.54807	Neg	28.5092	Pos	0.076	Neg
51	202120030377	2018	15	Seoul	Shihtzu	0.116456	Neg	0.664234	Neg	26.2069	Neg	0.239631	Neg	2.70581	Neg	90.5073	Neg	0.085	Neg
52	202120030395	2018	14	Seoul	Maltese	0.118987	Neg	0.346715	Neg	15.7241	Neg	0.24424	Neg	2.59067	Neg	93.6197	Neg	0.091	Neg
53	202120030296	2018	0	Gyoenggi-do	Bichon frisé	0.235443	Neg	0.211679	Neg	10.4828	Neg	0.299539	Neg	3.16638	Neg	10.2708	Pos	0.094	Neg
54	202120030319	2018	0	Gyeongsangnam-do	Pomeranian	0.131646	Neg	0.186131	Neg	11.0345	Neg	0.207373	Neg	1.89983	Neg	26.7663	Pos	0.068	Neg
55	202120030494	2018	6	Gyoenggi-do	Old English Bulldog	0.164557	Neg	0.310219	Neg	16	Neg	0.24424	Neg	2.82096	Neg	74.4476	Neg	0.088	Neg
56	202120030509	2018	0	Gyoenggi-do	Shihtzu	0.141772	Neg	0.226277	Neg	10.4828	Neg	0.235023	Neg	3.62694	Neg	8.65235	Pos	0.13	Neg
57	202120030539	2018	1	Seoul	Jindo	0.210127	Neg	0.514599	Neg	11.8621	Neg	0.861751	borderline	4.08751	Neg	86.2123	Neg	0.102	Neg
58	202120030559	2018	0	Seoul	Labrador Retriever	0.177215	Neg	0.244526	Neg	10.4828	Neg	0.317972	Neg	1.66955	Neg	10.4575	Pos	0.068	Neg
59	202120030664	2018	0	Gyeongsangbuk-do	Golden Retriever	0.139241	Neg	0.233577	Neg	10.4828	Neg	0.442396	Neg	2.01497	Neg	36.2901	Pos	0.079	Neg
60	202120030675	2018	0	Gyoenggi-do	Poodle	0.21519	Neg	0.20438	Neg	10.4828	Neg	0.294931	Neg	1.20898	Neg	27.2642	Pos	0.087	Neg
61	202120030761	2018	7	Seoul	Poodle	0.134177	Neg	0.29562	Neg	10.4828	Neg	0.211982	Neg	2.47553	Neg	69.53	Neg	0.076	Neg
62	202120030771	2018	3	Seoul	Mix	0.129114	Neg	0.434307	Neg	80.8276	Pos	0.359447	Neg	6.39033	Neg	69.4678	Neg	0.08	Neg
63	202120030772	2018	10	Seoul	Maltese	0.108861	Neg	0.350365	Neg	10.2069	Neg	0.235023	Neg	4.31779	Neg	16.9935	Pos	0.089	Neg
64	202120030822	2018	15	Gyoenggi-do	Shihtzu	0.141772	Neg	0.463504	Neg	10.4828	Neg	0.294931	Neg	2.82096	Neg	78.9293	Neg	0.088	Neg
65	202120030825	2018	5	Seoul	Bichon frisé	0.179747	Neg	0.408759	Neg	12.1379	Neg	0.852535	borderline	6.85089	Neg	12.3249	Pos	0.092	Neg
66	202120030869	2018	0	Daegu	Pomeranian	0.412658	Neg	0.167883	Neg	10.4828	Neg	0.557604	Neg	1.32412	Neg	7.96763	Pos	0.071	Neg
67	202120030879	2018	0	Gyoenggi-do	Maltese	0.15443	Neg	0.211679	Neg	10.4828	Neg	0.267281	Neg	1.89983	Neg	20.915	Pos	0.096	Neg
68	202120030940	2018	1	Gyoenggi-do	Golden Retriever	0.149367	Neg	0.222628	Neg	11.0345	Neg	0.359447	Neg	1.78469	Neg	33.6757	Pos	0.096	Neg
69	202120030952	2018	0	Seoul	French Bulldog	0.18481	Neg	0.233577	Neg	10.2069	Neg	0.248848	Neg	3.85723	Neg	49.362	Doub	0.092	Neg
70	202120030975	2018	0	Seoul	Mix	0.126582	Neg	0.339416	Neg	10.7586	Neg	0.488479	Neg	8.57801	Neg	88.3287	Neg	0.08	Neg
71	202120031077	2019	0	Seoul	Chihuahua	0.253165	Neg	0.284672	Neg	11.0345	Neg	0.428571	Neg	2.70581	Neg	7.46965	Pos	0.1	Neg
72	202120031084	2019	6	Seoul	Poodle	0.278481	Neg	0.328467	Neg	11.0345	Neg	0.589862	Neg	5.00864	Neg	7.09617	Pos	0.096	Neg
73	202120031116	2019	2	Seoul	Pomeranian	0.131646	Neg	0.489051	Neg	10.7586	Neg	0.230415	Neg	3.74208	Neg	87.2082	Neg	0.099	Neg
74	202120031135	2019	7	Gyoenggi-do	Maltese	0.129114	Neg	0.394161	Neg	10.7586	Neg	0.207373	Neg	3.39666	Neg	79.3028	Neg	0.095	Neg
75	202120031011	2019	6	Gyoenggi-do	Miniature Pinsche	0.129114	Neg	0.29562	Neg	20.4138	Neg	0.276498	Neg	2.82096	Neg	61.6246	Neg	0.107	Neg
76	202120031012	2019	3	Gyoenggi-do	Miniature Pinsche	0.144304	Neg	0.405109	Neg	11.0345	Neg	0.465438	Neg	14.2199	Neg	15.6863	Pos	0.139	Neg
77	202120031060	2019	1	Chungcheongbuk-do	Maltipoo	0.116456	Neg	0.222628	Neg	10.4828	Neg	0.221198	Neg	4.54807	Neg	81.6682	Neg	0.098	Neg
78	202120031218	2019	9	Seoul	Spitz	0.15443	Neg	0.781022	Neg	18.4828	Neg	0.391705	Neg	3.97237	Neg	30.7501	Pos	0.089	Neg
79	202120031259	2019	1	Seoul	Pomeranian	0.124051	Neg	0.248175	Neg	10.2069	Neg	0.709677	Neg	2.82096	Neg	26.1438	Pos	0.107	Neg
80	202120031260	2019	0	Seoul	Poodle	0.141772	Neg	0.208029	Neg	10.7586	Neg	0.364055	Neg	3.62694	Neg	7.78089	Pos	0.109	Neg
81	202120031305	2019	1	Seoul	Jindo	0.126582	Neg	0.481752	Neg	13.5172	Neg	0.21659	Neg	5.58434	Neg	92.686	Neg	0.103	Neg
82	202120031335	2019	2	Seoul	Maltese	0.141772	Neg	0.321168	Neg	11.0345	Neg	0.493088	Neg	5.35406	Neg	44.1955	Pos	0.086	Neg
83	202120031350	2019	0	Seoul	Maltipoo	0.162025	Neg	0.288321	Neg	10.7586	Neg	0.502304	Neg	3.28152	Neg	16.4955	Pos	0.102	Neg
84	202120031359	2019	0	Daegu	Poodle	0.425316	Neg	0.233577	Neg	10.4828	Neg	0.562212	Neg	2.36039	Neg	14.7526	Pos	0.112	Neg
85	202120031439	2019	5	Seoul	Mix	0.118987	Neg	0.262774	Neg	13.2414	Neg	0.294931	Neg	2.9361	Neg	9.15033	Pos	0.133	Neg
86	202120031488	2019	4	Gyoenggi-do	Bichon frisé	0.149367	Neg	0.383212	Neg	12.1379	Neg	0.525346	Neg	5.12378	Neg	89.3869	Neg	0.086	Neg
87	202120031614	2019	0	Gyoenggi-do	Poodle	0.146835	Neg	0.20073	Neg	12.6897	Neg	0.502304	Neg	3.28152	Neg	10.084	Pos	0.094	Neg
88	202120031657	2019	0	Gyoenggi-do	Bichon frisé	0.167089	Neg	0.20438	Neg	10.2069	Neg	0.290323	Neg	2.47553	Neg	61.7491	Neg	0.107	Neg
89	202120031735	2019	5	Seoul	Bichon frisé	0.124051	Neg	0.248175	Neg	36.1379	inter	0.198157	Neg	2.59067	Neg	55.5244	Neg	0.134	Neg
90	202120031738	2019	1	Daegu	Mix	0.172152	Neg	0.288321	Neg	10.2069	Neg	0.253456	Neg	1.89983	Neg	93.1839	Neg	0.098	Neg
91	202120031808	2019	0	Gyoenggi-do	Mix	0.106329	Neg	0.171533	Neg	10.4828	Neg	0.193548	Neg	2.70581	Neg	97.23	Neg	0.091	Neg
92	202120031852	2019	0	Seoul	Italian Greyhound	0.253165	Neg	0.211679	Neg	10.7586	Neg	0.520737	Neg	2.13011	Neg	13.3209	Pos	0.116	Neg
93	202120031879	2019	4	Seoul	Bichon frisé	0.258228	Neg	0.288321	Neg	10.4828	Neg	0.304147	Neg	5.35406	Neg	22.7202	Pos	0.072	Neg
94	202120031875	2019	9	Seoul	Yorkshire Terrier	0.349367	Neg	0.375912	Neg	10.2069	Neg	0.525346	Neg	4.89349	Neg	8.77684	Pos	0.065	Neg
95	202120031901	2019	0	Seoul	Shetland Sheepdog	0.210127	Neg	0.386861	Neg	10.2069	Neg	0.299539	Neg	2.70581	Neg	13.0096	Pos	0.061	Neg
96	202120031947	2019	1	Seoul	Mix	0.2	Neg	0.335766	Neg	10.2069	Neg	0.437788	Neg	16.5227	Neg	85.8388	Neg	0.057	Neg
97	202120032009	2019	6	Seoul	Pomeranian	0.192405	Neg	0.335766	Neg	10.4828	Neg	0.235023	Neg	2.47553	Neg	16.371	Pos	0.061	Neg
98	202120032184	2019	1	Gyoenggi-do	French Bulldog	2.27595	Pos	0.386861	Neg	10.4828	Neg	1.35023	Pos	3.16638	Neg	74.1986	Neg	0.052	Neg
99	202120032208	2019	7	Gyoenggi-do	Old English Bulldog	0.194937	Neg	0.357664	Neg	56	Pos	0.364055	Neg	6.85089	Neg	8.46561	Pos	0.139	Neg
100	202120032243	2019	0	Gyoenggi-do	Samoyed	0.253165	Neg	0.368613	Neg	10.2069	Neg	0.285714	Neg	1.5544	Neg	8.52786	Pos	0.078	Neg
101	202120032244	2019	0	Seoul	Poodle	0.301266	Neg	0.306569	Neg	10.4828	Neg	0.543779	Neg	1.32412	Neg	9.08808	Pos	0.07	Neg
102	202120032246	2019	3	Seoul	Mix	0.61519	Neg	0.288321	Neg	11.0345	Neg	0.322581	Neg	4.89349	Neg	82.0417	Neg	0.064	Neg
103	202120032275	2019	0	Gyoenggi-do	Schnauzer	0.265823	Neg	0.189781	Neg	10.7586	Neg	0.419355	Neg	2.01497	Neg	6.59819	Pos	0.068	Neg
104	202120032323	2019	1	Seoul	Maltipoo	0.205063	Neg	0.251825	Neg	10.7586	Neg	0.225806	Neg	3.5118	Neg	6.59819	Pos	0.063	Neg
105	202120032342	2019	5	Seoul	Shihtzu	0.15443	Neg	0.291971	Neg	10.4828	Neg	0.230415	Neg	4.54807	Neg	74.8833	Neg	0.081	Neg
106	202120032355	2019	0	Gyoenggi-do	Poodle	0.240506	Neg	0.288321	Neg	10.2069	Neg	0.373272	Neg	10.8808	Neg	9.39932	Pos	0.058	Neg
107	202120032366	2019	0	Seoul	Mix	0.329114	Neg	0.262774	Neg	14.069	Neg	0.543779	Neg	4.31779	Neg	11.3912	Pos	0.071	Neg
108	202120032402	2019	4	Seoul	French Bulldog	0.237975	Neg	0.437956	Neg	11.8621	Neg	0.290323	Neg	3.28152	Neg	84.5316	Neg	0.091	Neg
109	202120032403	2019	4	Seoul	Bichon frisé	0.210127	Neg	0.30292	Neg	13.7931	Neg	0.299539	Neg	5.69948	Neg	85.5275	Neg	0.075	Neg
110	202120032404	2019	6	Seoul	Mix	0.124051	Neg	0.364964	Neg	12.4138	Neg	0.225806	Neg	3.39666	Neg	78.9916	Neg	0.057	Neg
111	202120032415	2019	4	Gyoenggi-do	Mix	0.113924	Neg	0.281022	Neg	10.4828	Neg	0.239631	Neg	3.85723	Neg	74.1986	Neg	0.062	Neg
112	202120032457	2019	6	Seoul	Maltese	0.177215	Neg	0.211679	Neg	10.2069	Neg	0.327189	Neg	3.28152	Neg	11.1422	Pos	0.055	Neg
113	202120032397	2019	7	Gyoenggi-do	Labrador Retriever	0.144304	Neg	0.273723	Neg	10.7586	Neg	0.221198	Neg	4.54807	Neg	24.0896	Pos	0.069	Neg
114	202120032398	2019	7	Gyoenggi-do	Labrador Retriever	0.136709	Neg	0.281022	Neg	14.069	Neg	0.281106	Neg	3.28152	Neg	44.6934	Pos	0.059	Neg
115	202120032620	2019	1	Seoul	Maltipoo	0.136709	Neg	0.193431	Neg	10.7586	Neg	0.56682	Neg	3.85723	Neg	53.657	Neg	0.073	Neg
116	202120032675	2019	5	Gyoenggi-do	Bichon frisé	0.189873	Neg	0.346715	Neg	10.4828	Neg	0.354839	Neg	3.5118	Neg	25.3968	Pos	0.084	Neg
117	202120032913	2019	3	Seoul	Bichon frisé	0.263291	Neg	0.266423	Neg	11.5862	Neg	0.373272	Neg	4.54807	Neg	8.96359	Pos	0.069	Neg
118	202120032950	2019	5	Seoul	Poodle	0.24557	Neg	0.233577	Neg	10.7586	Neg	0.285714	Neg	3.16638	Neg	77.9956	Neg	0.06	Neg
119	202120032905	2019	0	Seoul	Chihuahua	0.16962	Neg	0.171533	Neg	9.93103	Neg	0.21659	Neg	2.70581	Neg	8.52786	Pos	0.063	Neg
120	202120032983	2019	0	Gyoenggi-do	Bichon frisé	0.116456	Neg	0.222628	Neg	14.6207	Neg	0.271889	Neg	4.08751	Neg	37.3483	Pos	0.057	Neg
121	202120033041	2019	0	Seoul	Pomeranian	0.653165	Neg	0.30292	Neg	9.93103	Neg	1.24885	Pos	6.27519	Neg	6.59819	Pos	0.065	Neg
122	202120033123	2019	1	Seoul	Bichon frisé	0.18481	Neg	0.273723	Neg	10.4828	Neg	0.359447	Neg	2.82096	Neg	8.83909	Pos	0.053	Neg
123	202120032989	2019	0	Gyoenggi-do	Border Collie	0.149367	Neg	0.218978	Neg	9.93103	Neg	0.267281	Neg	1.89983	Neg	10.1463	Pos	0.057	Neg
124	202120033122	2019	9	Gyoenggi-do	Maltese	0.164557	Neg	0.30292	Neg	26.2069	Neg	0.24424	Neg	2.9361	Neg	81.1702	Neg	0.064	Neg
125	202120033178	2019	4	Incheon	Border Collie	0.187342	Neg	0.317518	Neg	13.2414	Neg	0.322581	Neg	3.05124	Neg	77.0619	Neg	0.072	Neg
126	202120033272	2019	0	Seoul	Jindo	0.139241	Neg	0.193431	Neg	10.4828	Neg	0.221198	Neg	3.05124	Neg	76.6262	Neg	0.059	Neg
127	202120033297	2019	0	Seoul	Shiba Inu	0.194937	Neg	0.186131	Neg	10.2069	Neg	0.322581	Neg	3.28152	Neg	7.46965	Pos	0.068	Neg
128	202120033340	2019	0	Seoul	Maltese	0.222785	Neg	0.167883	Neg	9.93103	Neg	0.354839	Neg	1.32412	Neg	50.2334	Neg	0.062	Neg
129	202120033342	2019	6	Gyoenggi-do	Dachshund	0.156962	Neg	0.240876	Neg	9.93103	Neg	0.21659	Neg	3.85723	Neg	62.8073	Neg	0.072	Neg
130	202120033369	2019	0	Gyoenggi-do	Golden Retriever	0.273418	Neg	0.259124	Neg	9.93103	Neg	0.470046	Neg	0.978699	Neg	12.3872	Pos	0.051	Neg
131	202120033399	2019	2	Seoul	Bichon frisé	0.131646	Neg	0.215328	Neg	10.4828	Neg	0.193548	Neg	3.28152	Neg	76.1905	Neg	0.065	Neg
132	202120033410	2019	0	Seoul	Shetland Sheepdog	0.129114	Neg	0.160584	Neg	9.10345	Neg	0.239631	Neg	1.09384	Neg	17.0557	Pos	0.063	Neg
133	202120033417	2019	0	Gyoenggi-do	Poodle	0.118987	Neg	0.226277	Neg	11.0345	Neg	0.193548	Neg	2.9361	Neg	86.5235	Neg	0.056	Neg
134	202120033425	2019	7	Seoul	Cocker Spaniels	0.149367	Neg	0.620438	Neg	24.8276	Neg	0.299539	Neg	4.31779	Neg	5.4155	Pos	0.758	Pos
135	202120033428	2019	0	Seoul	Mix	0.258228	Neg	0.266423	Neg	10.2069	Neg	0.520737	Neg	3.39666	Neg	5.35325	Pos	0.053	Neg
136	202120033433	2019	0	Seoul	Poodle	0.164557	Neg	0.20438	Neg	10.7586	Neg	0.276498	Neg	3.05124	Neg	6.66044	Pos	0.056	Neg
137	202120033444	2019	0	Gyoenggi-do	Pomeranian	0.212658	Neg	0.189781	Neg	10.2069	Neg	0.331797	Neg	1.89983	Neg	4.79303	Pos	0.055	Neg
138	202120033503	2019	0	Gyoenggi-do	Dachshund	0.151899	Neg	0.532847	Neg	9.93103	Neg	0.276498	Neg	1.78469	Neg	6.34921	Pos	0.051	Neg
139	202120033532	2019	0	Seoul	Mix	0.194937	Neg	0.167883	Neg	10.7586	Neg	0.327189	Neg	2.47553	Neg	78.1824	Neg	0.054	Neg
140	202120033587	2019	0	Seoul	Poodle	0.131646	Neg	0.226277	Neg	11.5862	Neg	0.230415	Neg	1.78469	Neg	12.0759	Pos	0.093	Neg
141	202120033608	2020	7	Seoul	Poodle	0.106329	Neg	0.20438	Neg	11.3103	Neg	0.198157	Neg	2.13011	Neg	69.4055	Neg	0.074	Neg
142	202120033636	2020	4	Gyoenggi-do	Mix	0.139241	Neg	0.540146	Neg	12.9655	Neg	0.235023	Neg	4.20265	Neg	78.3691	Neg	0.061	Neg
143	202120033642	2020	0	Gyoenggi-do	Shiba Inu	0.108861	Neg	0.171533	Neg	10.2069	Neg	0.198157	Neg	2.70581	Neg	73.8251	Neg	0.06	Neg
144	202120033658	2020	0	Seoul	Coton de Tuléar	0.131646	Neg	0.270073	Neg	10.7586	Neg	0.479263	Neg	3.28152	Neg	8.65235	Pos	0.068	Neg
145	202120033672	2020	0	Seoul	Maltese	0.146835	Neg	0.208029	Neg	9.93103	Neg	0.271889	Neg	1.89983	Neg	69.4678	Neg	0.065	Neg
146	202120033677	2020	0	Gwangju	Bichon frisé	0.146835	Neg	0.189781	Neg	10.7586	Neg	0.35023	Neg	1.32412	Neg	72.2689	Neg	0.058	Neg
147	202120033700	2020	0	Seoul	Chow Chow	0.36962	Neg	0.313869	Neg	10.2069	Neg	0.359447	Neg	2.01497	Neg	79.3028	Neg	0.061	Neg
148	202120033718	2020	3	Seoul	Coton de Tuléar	0.187342	Neg	0.266423	Neg	10.7586	Neg	0.271889	Neg	4.66321	Neg	36.788	Pos	0.07	Neg
149	202120033727	2020	7	Seoul	Afghan hound	0.205063	Neg	0.394161	Neg	24.2759	Neg	0.511521	Neg	7.4266	Neg	56.8316	Neg	0.078	Neg
150	202120033769	2020	1	Seoul	Pomeranian	0.116456	Neg	0.189781	Neg	10.7586	Neg	0.21659	Neg	1.78469	Neg	9.33707	Pos	0.06	Neg
151	202120033907	2020	1	Seoul	Golden Retriever	0.116456	Neg	0.507299	Neg	10.2069	Neg	0.276498	Neg	3.28152	Neg	48.9262	Doub	0.069	Neg
152	202120033920	2020	2	Seoul	Poodle	0.124051	Neg	0.244526	Neg	10.4828	Neg	0.267281	Neg	3.28152	Neg	76.5017	Neg	0.067	Neg
153	202120033929	2020	0	Seoul	Chihuahua	0.293671	Neg	0.19708	Neg	10.2069	Neg	0.437788	Neg	1.78469	Neg	5.53999	Pos	0.073	Neg
154	202120033950	2020	5	Seoul	Sapsal	0.167089	Neg	0.474453	Neg	11.3103	Neg	0.451613	Neg	4.08751	Neg	4.66853	Pos	0.265	Pos
155	202120033940	2020	6	Seoul	Pomeranian	0.146835	Neg	0.281022	Neg	10.4828	Neg	0.479263	Neg	1.5544	Neg	79.4273	Neg	0.065	Neg
156	202120033983	2020	2	Seoul	Poodle	0.113924	Neg	0.248175	Neg	12.6897	Neg	0.24424	Neg	1.78469	Neg	60.442	Neg	0.083	Neg
157	202120034002	2020	1	Gyoenggi-do	Maltipoo	0.283544	Neg	0.364964	Neg	11.3103	Neg	0.437788	Neg	7.31146	Neg	39.5892	Pos	0.082	Neg
158	202120034003	2020	6	Gyoenggi-do	Welsh Corgi	0.146835	Neg	0.30292	Neg	10.4828	Neg	0.470046	Neg	3.39666	Neg	75.817	Neg	0.066	Neg
159	202120034025	2020	2	Busan	Coton de Tuléar	0.118987	Neg	0.266423	Neg	10.7586	Neg	0.198157	Neg	5.92976	Neg	52.1008	Neg	0.077	Neg
160	202120034072	2020	5	Seoul	Mix	0.194937	Neg	0.29927	Neg	10.4828	Neg	0.211982	Neg	1.78469	Neg	74.821	Neg	0.066	Neg
161	202120034123	2020	0	Incheon	Maltese	0.113924	Neg	0.186131	Neg	10.2069	Neg	0.21659	Neg	1.89983	Neg	28.5092	Pos	0.09	Neg
162	202120034144	2020	0	Seoul	Shiba Inu	0.194937	Neg	0.291971	Neg	10.7586	Neg	0.322581	Neg	2.9361	Neg	6.03797	Pos	0.069	Neg
163	202120034149	2020	0	Seoul	Poodle	0.134177	Neg	0.186131	Neg	10.2069	Neg	0.24424	Neg	2.70581	Neg	38.4687	Pos	0.084	Neg
164	202120034180	2020	6	Seoul	Welsh Corgi	0.207595	Neg	0.372263	Neg	27.3103	Neg	0.700461	Neg	6.27519	Neg	71.1485	Neg	0.097	Neg
165	202120034255	2020	2	Gyoenggi-do	Maltese	0.194937	Neg	0.405109	Neg	11.3103	Neg	0.331797	Neg	5.23892	Neg	32.4308	Pos	0.081	Neg
166	202120034281	2020	5	Gyoenggi-do	Labrador Retriever	0.139241	Neg	0.306569	Neg	10.4828	Neg	0.235023	Neg	4.54807	Neg	51.3539	Neg	0.074	Neg
167	202120034302	2020	0	Seoul	Bichon frisé	0.129114	Neg	0.193431	Neg	10.2069	Neg	0.207373	Neg	1.89983	Neg	14.0056	Pos	0.078	Neg
168	202120034336	2020	0	Seoul	French Bulldog	0.159494	Neg	0.332117	Neg	10.7586	Neg	0.285714	Neg	2.82096	Neg	79.2406	Neg	0.087	Neg
169	202120034364	2020	0	Gyoenggi-do	Welsh Corgi	0.159494	Neg	0.171533	Neg	9.93103	Neg	0.447005	Neg	1.89983	Neg	11.9514	Pos	0.085	Neg
170	202120034389	2020	5	Seoul	Pomeranian	0.116456	Neg	0.215328	Neg	10.4828	Neg	0.207373	Neg	2.24525	Neg	26.455	Pos	0.082	Neg
171	202120034397	2020	14	Seoul	Poodle	0.179747	Neg	0.233577	Neg	11.5862	Neg	0.248848	Neg	2.47553	Neg	31.497	Pos	0.1	Neg
172	202120034461	2020	1	Seoul	Bichon frisé	0.149367	Neg	0.211679	Neg	11.8621	Neg	0.235023	Neg	2.59067	Neg	67.9116	Neg	0.098	Neg
173	202120034472	2020	2	Gyoenggi-do	Maltese	0.220253	Neg	0.262774	Neg	10.7586	Neg	0.221198	Neg	4.31779	Neg	79.0538	Neg	0.109	Neg
174	202120034146	2020	0	Incheon	Mix	0.189873	Neg	0.222628	Neg	16.8276	Neg	0.253456	Neg	2.47553	Neg	77.2487	Neg	0.09	Neg
175	202120034317	2020	2	Gyoenggi-do	Poodle	0.121519	Neg	0.19708	Neg	10.4828	Neg	0.179724	Neg	2.70581	Neg	75.6925	Neg	0.081	Neg
176	202120034485	2020	5	Seoul	Maltese	0.118987	Neg	0.20438	Neg	11.3103	Neg	0.211982	Neg	4.66321	Neg	33.3645	Pos	0.083	Neg
177	202120034496	2020	1	Seoul	Pomeranian	0.460759	Neg	0.218978	Neg	11.0345	Neg	0.313364	Neg	2.70581	Neg	78.1201	Neg	0.095	Neg
178	202120034503	2020	12	Seoul	Maltese	0.144304	Neg	0.332117	Neg	10.4828	Neg	0.239631	Neg	3.05124	Neg	13.0719	Pos	0.072	Neg
179	202120034575	2020	2	Seoul	Chihuahua	0.108861	Neg	0.182482	Neg	11.0345	Neg	0.152074	Neg	3.5118	Neg	74.9455	Neg	0.105	Neg
180	202120034735	2020	0	Daegu	Yorkshire Terrier	0.288608	Neg	0.251825	Neg	10.2069	Neg	0.40553	Neg	1.5544	Neg	8.96359	Pos	0.104	Neg
181	202120034748	2020	5	Chungcheongbuk-do	French Bulldog	0.159494	Neg	0.583942	Neg	10.7586	Neg	0.304147	Neg	6.85089	Neg	66.4177	Neg	0.099	Neg
182	202120034750	2020	0	Chungcheongbuk-do	Mix	0.283544	Neg	0.259124	Neg	12.9655	Neg	0.479263	Neg	4.20265	Neg	86.5235	Neg	0.102	Neg
183	202120034753	2020	0	Chungcheongbuk-do	Mix	0.182278	Neg	0.441606	Neg	10.2069	Neg	0.359447	Neg	4.54807	Neg	84.6561	Neg	0.092	Neg
184	202120034623	2020	2	Daejeon	Mix	0.121519	Neg	0.208029	Neg	11.3103	Neg	0.267281	Neg	4.77835	Neg	55.6489	Neg	0.094	Neg
185	202120034695	2020	0	Gyoenggi-do	Maltipoo	0.250633	Neg	0.29927	Neg	10.2069	Neg	0.460829	Neg	5.58434	Neg	9.52381	Pos	0.111	Neg
186	202120034781	2020	0	Gyoenggi-do	Boston Terrier	0.15443	Neg	0.248175	Neg	10.2069	Neg	0.262673	Neg	1.32412	Neg	41.5188	Pos	0.104	Neg
187	202120034838	2020	0	Seoul	Bichon frisé	0.177215	Neg	0.186131	Neg	10.2069	Neg	0.308756	Neg	1.66955	Neg	9.58606	Pos	0.101	Neg
188	202120034898	2020	0	Gyeongsangbuk-do	Bichon frisé	0.139241	Neg	0.20073	Neg	10.2069	Neg	0.387097	Neg	2.9361	Neg	10.5198	Pos	0.118	Neg
189	202120034918	2020	0	Incheon	Yorkshire Terrier	0.144304	Neg	0.251825	Neg	17.3793	Neg	0.304147	Neg	10.0748	Neg	7.59415	Pos	0.112	Neg
190	202120034925	2020	0	Gyoenggi-do	Labrador Retriever	0.362025	Neg	0.211679	Neg	14.6207	Neg	0.497696	Neg	3.05124	Neg	7.03392	Pos	0.054	Neg
191	202120034926	2020	0	Gyoenggi-do	Pomeranian	0.248101	Neg	0.189781	Neg	10.7586	Neg	0.299539	Neg	3.05124	Neg	8.77684	Pos	0.069	Neg
192	202120034928	2020	0	Gwangju	Bichon frisé	0.207595	Neg	0.222628	Neg	10.4828	Neg	0.313364	Neg	2.70581	Neg	64.0523	Neg	0.078	Neg
193	202120034931	2020	0	Chungcheongbuk-do	Bedlington Terrier	0.194937	Neg	0.30292	Neg	15.1724	Neg	0.37788	Neg	2.36039	Neg	40.8964	Pos	0.082	Neg
194	202120034955	2020	0	Seoul	Coton de Tuléar	0.326582	Neg	0.222628	Neg	12.4138	Neg	0.410138	Neg	2.9361	Neg	28.5714	Pos	0.071	Neg
195	202120034979	2020	2	Seoul	Mix	0.235443	Neg	0.29562	Neg	10.4828	Neg	0.299539	Neg	5.23892	Neg	17.8027	Pos	0.07	Neg
196	202120034980	2020	1	Seoul	Mix	0.21519	Neg	0.281022	Neg	10.2069	Neg	0.225806	Neg	4.31779	Neg	60.3175	Neg	0.074	Neg
197	202120035006	2020	0	Seoul	Bichon frisé	0.182278	Neg	0.175182	Neg	11.8621	Neg	0.239631	Neg	1.43926	Neg	59.944	Neg	0.078	Neg
198	202120035012	2020	0	Seoul	Mix	0.136709	Neg	0.182482	Neg	16.2759	Neg	0.239631	Neg	2.01497	Neg	52.7233	Neg	0.054	Neg
199	202120035031	2020	0	Jeollanam-do	Border Collie	0.194937	Neg	0.186131	Neg	14.6207	Neg	0.294931	Neg	4.89349	Neg	9.02583	Pos	0.066	Neg
200	202120035046	2020	0	Seoul	Pomeranian	0.225316	Neg	0.208029	Neg	10.2069	Neg	0.576037	Neg	1.66955	Neg	5.66449	Pos	0.062	Neg
201	202120035051	2020	4	Seoul	Chihuahua	0.167089	Neg	0.306569	Neg	48.5517	inter	0.248848	Neg	3.16638	Neg	57.5163	Neg	0.243	Pos
202	202120035064	2020	6	Seoul	Welsh Corgi	0.318987	Neg	0.29927	Neg	11.5862	Neg	0.410138	Neg	5.23892	Neg	3.85932	Pos	0.055	Neg
203	202120035077	2020	0	Seoul	Chihuahua	0.207595	Neg	0.171533	Neg	10.2069	Neg	0.276498	Neg	2.47553	Neg	27.2642	Pos	0.067	Neg
204	202120035172	2020	4	Seoul	Yorkshire Terrier	0.197468	Neg	0.218978	Neg	11.3103	Neg	0.290323	Neg	2.82096	Neg	10.333	Pos	0.074	Neg
205	202120035198	2020	0	Jeollanam-do	Pomeranian	0.432911	Neg	0.270073	Neg	10.4828	Neg	0.520737	Neg	1.20898	Neg	5.97572	Pos	0.069	Neg
206	202120035233	2020	1	Gyoenggi-do	Pomeranian	0.126582	Neg	0.218978	Neg	19.3103	Neg	0.281106	Neg	2.9361	Neg	6.97168	Pos	0.056	Neg
207	202120035256	2020	2	Gyoenggi-do	Mix	0.212658	Neg	0.324818	Neg	12.9655	Neg	0.308756	Neg	4.54807	Neg	9.58606	Pos	0.069	Neg
208	202120035257	2020	4	Gyoenggi-do	Poodle	0.156962	Neg	0.310219	Neg	10.2069	Neg	0.43318	Neg	5.92976	Neg	52.9101	Neg	0.06	Neg
209	202120035313	2020	0	Gyoenggi-do	Pomeranian	0.339241	Neg	0.335766	Neg	9.93103	Neg	0.603687	Neg	6.50547	Neg	7.15842	Pos	0.07	Neg
210	202120035322	2020	0	Gyoenggi-do	Mix	0.394937	Neg	0.30292	Neg	9.93103	Neg	0.672811	Neg	1.89983	Neg	4.10831	Pos	0.06	Neg
211	202120035328	2021	8	Seoul	Poodle	0.288608	Neg	0.383212	Neg	21.5172	Neg	0.62212	Neg	3.62694	Neg	14.6903	Pos	0.069	Neg
212	202120035325	2021	0	Seoul	Mix	0.202532	Neg	0.383212	Neg	10.2069	Neg	0.447005	Neg	3.16638	Neg	9.15033	Pos	0.075	Neg
213	202120035336	2021	0	Seoul	Pomeranian	0.156962	Neg	0.178832	Neg	10.7586	Neg	0.327189	Neg	2.01497	Neg	5.91348	Pos	0.082	Neg
214	202120035340	2021	0	Gyoenggi-do	Bichon frisé	0.192405	Neg	0.186131	Neg	11.0345	Neg	0.281106	Neg	3.39666	Neg	6.22471	Pos	0.072	Neg
215	202120035356	2021	0	Seoul	Maltese	0.129114	Neg	0.229927	Neg	10.2069	Neg	0.396313	Neg	3.16638	Neg	4.48179	Pos	0.072	Neg
216	202120035398	2021	1	Seoul	Bichon frisé	0.108861	Neg	0.273723	Neg	9.93103	Neg	0.414747	Neg	18.2499	Neg	34.0492	Pos	0.062	Neg
217	202120035425	2021	5	Seoul	Poodle	0.139241	Neg	0.237226	Neg	9.10345	Neg	0.285714	Neg	2.01497	Neg	6.03797	Pos	0.072	Neg
218	202120035436	2021	0	Seoul	Maltese	0.146835	Neg	0.321168	Neg	10.7586	Neg	0.24424	Neg	2.9361	Neg	5.4155	Pos	0.061	Neg
219	202120035443	2021	0	Gyoenggi-do	Dachshund	0.2	Neg	0.211679	Neg	9.10345	Neg	0.331797	Neg	3.39666	Neg	6.90943	Pos	0.075	Neg
220	202120035444	2021	0	Gyoenggi-do	Poodle	0.587342	Neg	0.383212	Neg	9.93103	Neg	0.861751	borderline	4.31779	Neg	7.34516	Pos	0.074	Neg
221	202120035453	2021	7	Gyoenggi-do	Dachshund	0.149367	Neg	1.23358	Pos	12.1379	Neg	0.294931	Neg	3.74208	Neg	59.5082	Neg	0.08	Neg
222	202120035467	2021	0	Busan	Border Collie	0.324051	Neg	0.244526	Neg	11.0345	Neg	0.479263	Neg	4.31779	Neg	6.41145	Pos	0.061	Neg
223	202120035471	2021	6	Daegu	Maltese	0.116456	Neg	0.288321	Neg	11.5862	Neg	0.207373	Neg	4.54807	Neg	19.6701	Pos	0.075	Neg
224	202120035484	2021	0	Seoul	Mix	0.113924	Neg	0.255474	Neg	11.0345	Neg	0.225806	Neg	8.34773	Neg	53.9683	Neg	0.08	Neg
225	202120035525	2021	2	Seoul	Mix	0.443038	Neg	0.467153	Neg	9.10345	Neg	0.21659	Neg	1.20898	Neg	58.8858	Neg	0.081	Neg
226	202120035533	2021	0	Seoul	Maltipoo	0.341772	Neg	0.215328	Neg	9.65517	Neg	0.548387	Neg	2.24525	Neg	57.5163	Neg	0.064	Neg
227	202120035547	2021	2	Seoul	Mix	0.162025	Neg	0.240876	Neg	10.4828	Neg	0.313364	Neg	4.66321	Neg	59.5082	Neg	0.106	Neg
228	202120035558	2021	0	Gyoenggi-do	Maltipoo	0.15443	Neg	0.255474	Neg	9.65517	Neg	0.290323	Neg	2.01497	Neg	6.22471	Pos	0.08	Neg
229	202120035563	2021	0	Seoul	Bichon frisé	0.18481	Neg	0.20073	Neg	10.7586	Neg	0.313364	Neg	2.01497	Neg	11.6402	Pos	0.071	Neg
230	202120035577	2021	15	Seoul	Golden Retriever	0.151899	Neg	0.430657	Neg	13.7931	Neg	0.294931	Neg	5.23892	Neg	52.7856	Neg	0.078	Neg
231	202120035580	2021	10	Seoul	Mix	0.116456	Neg	0.332117	Neg	14.8966	Neg	0.24424	Neg	1.20898	Neg	15.4373	Pos	0.079	Neg
232	202120035582	2021	6	Seoul	Chihuahua	0.129114	Neg	0.40146	Neg	10.4828	Neg	0.230415	Neg	3.16638	Neg	53.4703	Neg	0.075	Neg
233	202120035597	2021	3	Seoul	Shiba Inu	0.0987342	Neg	0.281022	Neg	103.448	Pos	0.235023	Neg	6.16005	Neg	56.7071	Neg	0.078	Neg
234	202120035608	2021	15	Gyoenggi-do	Poodle	0.124051	Neg	0.20073	Neg	9.93103	Neg	0.253456	Neg	4.89349	Neg	37.4105	Pos	0.062	Neg
235	202120035610	2021	8	Gyoenggi-do	Poodle	0.339241	Neg	0.317518	Neg	13.5172	Neg	0.419355	Neg	2.47553	Neg	52.6611	Neg	0.11	Neg
236	202120035669	2021	3	Gyoenggi-do	Pomeranian	0.129114	Neg	0.29562	Neg	9.93103	Neg	0.262673	Neg	1.66955	Neg	61.7491	Neg	0.084	Neg
237	202120035670	2021	3	Gyoenggi-do	Mix	0.126582	Neg	0.394161	Neg	34.7586	inter	0.322581	Neg	2.82096	Neg	64.488	Neg	0.077	Neg
238	202120035714	2021	0	Gyoenggi-do	Poodle	0.21519	Neg	0.208029	Neg	10.4828	Neg	0.290323	Neg	2.13011	Neg	6.72269	Pos	0.07	Neg
239	202120035365	2021	0	Incheon	Mix	0.149367	Neg	0.218978	Neg	10.2069	Neg	0.258065	Neg	21.1284	Neg	14.4413	Pos	0.066	Neg
240	202120035368	2021	0	Jeollanam-do	Mix	0.344304	Neg	0.244526	Neg	10.2069	Neg	0.534562	Neg	3.74208	Neg	6.16246	Pos	0.072	Neg
241	202120035626	2021	2	Gyoenggi-do	Welsh Corgi	0.250633	Neg	0.273723	Neg	9.10345	Neg	0.460829	Neg	3.16638	Neg	16.5577	Pos	0.083	Neg
242	202120035647	2021	0	Incheon	Mix	0.278481	Neg	0.29927	Neg	14.3448	Neg	0.529954	Neg	3.28152	Neg	4.54404	Pos	0.069	Neg
243	202120035797	2021	6	Seoul	Maltese	0.536709	Neg	0.291971	Neg	30.8966	Neg	0.81106	borderline	5.4692	Neg	6.72269	Pos	0.093	Neg
244	202120035806	2021	1	Seoul	Mix	0.18481	Neg	0.211679	Neg	8.55172	Neg	0.285714	Neg	2.47553	Neg	5.4155	Pos	0.084	Neg
245	202120035893	2021	5	Seoul	Maltese	0.202532	Neg	0.30292	Neg	23.7241	Neg	0.345622	Neg	5.81462	Neg	23.0314	Pos	0.083	Neg
246	202120035912	2021	5	Gyoenggi-do	Spitz	0.15443	Neg	0.288321	Neg	10.7586	Neg	0.248848	Neg	2.01497	Neg	34.8584	Pos	0.074	Neg
247	202120035977	2021	0	Gyoenggi-do	Bichon frisé	0.260759	Neg	0.186131	Neg	10.4828	Neg	0.336406	Neg	6.39033	Neg	5.4155	Pos	0.082	Neg
248	202120036001	2021	6	Seoul	Poodle	0.131646	Neg	0.266423	Neg	10.2069	Neg	0.221198	Neg	1.78469	Neg	56.8939	Neg	0.079	Neg
249	202120036020	2021	1	Chungcheongbuk-do	Golden Retriever	0.126582	Neg	0.364964	Neg	12.6897	Neg	0.364055	Neg	3.39666	Neg	38.033	Pos	0.096	Neg
250	202120036022	2021	0	Daegu	Bichon frisé	0.118987	Neg	0.215328	Neg	10.4828	Neg	0.677419	Neg	1.89983	Neg	6.10022	Pos	0.086	Neg
251	202120036041	2021	1	Incheon	Mix	1.38734	Pos	0.20438	Neg	9.93103	Neg	0.248848	Neg	3.39666	Neg	56.2714	Neg	0.112	Neg
252	202120036130	2021	0	Gyoenggi-do	Shihtzu	0.237975	Neg	0.229927	Neg	10.2069	Neg	0.368664	Neg	3.16638	Neg	6.03797	Pos	0.087	Neg
253	202120036132	2021	0	Seoul	Maltese	0.536709	Neg	0.872263	borderline	10.7586	Neg	1.10138	Pos	7.19632	Neg	6.78494	Pos	0.071	Neg
254	202120036173	2021	6	Seoul	Maltese	0.141772	Neg	0.240876	Neg	10.7586	Neg	0.193548	Neg	10.996	Neg	56.6449	Neg	0.065	Neg
255	202120036229	2021	3	Daegu	Bichon frisé	0.151899	Neg	0.645985	Neg	12.4138	Neg	0.474654	Neg	1.78469	Neg	60.3175	Neg	0.252	Pos
256	202120036313	2021	7	Seoul	Miniature Pinsche	0.16962	Neg	0.270073	Neg	10.2069	Neg	0.304147	Neg	11.802	Neg	6.22471	Pos	0.078	Neg
257	202120036336	2021	1	Seoul	Mix	0.103797	Neg	0.193431	Neg	9.93103	Neg	0.211982	Neg	2.47553	Neg	60.3797	Neg	0.816	Pos
258	202120036338	2021	1	Seoul	Mix	0.103797	Neg	0.175182	Neg	10.2069	Neg	0.221198	Neg	6.85089	Neg	56.8939	Neg	0.065	Neg
259	202120036340	2021	1	Seoul	Mix	0.243038	Neg	0.310219	Neg	10.2069	Neg	0.267281	Neg	17.3287	Neg	52.7856	Neg	0.099	Neg
260	202120036365	2021	0	Seoul	Shihtzu	0.260759	Neg	0.291971	Neg	9.93103	Neg	0.239631	Neg	1.43926	Neg	62.1849	Neg	0.078	Neg
261	202120036366	2021	0	Seoul	Mix	0.15443	Neg	0.383212	Neg	10.7586	Neg	0.281106	Neg	1.66955	Neg	59.446	Neg	0.081	Neg
262	202120036367	2021	7	Seoul	Mix	0.222785	Neg	0.291971	Neg	11.0345	Neg	0.248848	Neg	7.77202	Neg	56.0224	Neg	0.078	Neg
263	202120036372	2021	0	Gyoenggi-do	Bichon frisé	0.121519	Neg	0.208029	Neg	11.0345	Neg	0.24424	Neg	1.20898	Neg	6.41145	Pos	0.099	Neg
264	202120036383	2021	7	Seoul	Maltese	0.131646	Neg	0.474453	Neg	10.4828	Neg	0.271889	Neg	3.97237	Neg	8.34111	Pos	0.091	Neg
265	202120036390	2021	0	Seoul	Mix	0.113924	Neg	0.20438	Neg	10.2069	Neg	0.253456	Neg	3.16638	Neg	4.91752	Pos	0.102	Neg
266	202120036414	2021	9	Busan	Pomeranian	0.121519	Neg	0.281022	Neg	10.4828	Neg	0.470046	Neg	1.66955	Neg	30.0031	Pos	0.082	Neg
267	202120036431	2021	0	Chungcheongnam-do	Maltipoo	0.116456	Neg	0.175182	Neg	10.4828	Neg	0.207373	Neg	1.43926	Neg	59.446	Neg	0.106	Neg
268	202120036326	2021	0	Seoul	Pomeranian	0.177215	Neg	0.270073	Neg	10.4828	Neg	0.585253	Neg	1.32412	Neg	16.9935	Pos	0.098	Neg
269	202120036511	2021	1	Gyoenggi-do	Mix	2.37215	Pos	0.591241	Neg	10.7586	Neg	1.33641	Pos	2.70581	Neg	58.0143	Neg	0.1	Neg
270	202120036533	2021	1	Seoul	Italian Greyhound	0.197468	Neg	0.266423	Neg	14.8966	Neg	0.423963	Neg	2.24525	Neg	5.35325	Pos	0.078	Neg
271	202120036556	2021	1	Seoul	Maltese	0.144304	Neg	0.262774	Neg	10.2069	Neg	0.299539	Neg	2.24525	Neg	23.9029	Pos	0.098	Neg
272	202120036570	2021	1	Seoul	Shiba Inu	0.551899	Neg	0.354015	Neg	11.5862	Neg	0.894009	borderline	4.43293	Neg	43.573	Pos	0.096	Neg
273	202120036573	2021	0	Gyoenggi-do	Maltese	0.278481	Neg	0.226277	Neg	10.2069	Neg	0.580645	Neg	2.36039	Neg	14.4413	Pos	0.114	Neg
274	202120036583	2021	0	Seoul	Maltese	0.189873	Neg	0.178832	Neg	10.2069	Neg	0.410138	Neg	9.72942	Neg	26.0193	Pos	0.084	Neg
275	202120036595	2021	0	Gyoenggi-do	Welsh Corgi	0.134177	Neg	0.229927	Neg	10.2069	Neg	0.391705	Neg	2.47553	Neg	13.0719	Pos	0.093	Neg
276	202120036598	2021	0	Seoul	Bichon frisé	0.281013	Neg	0.248175	Neg	11.0345	Neg	0.410138	Neg	3.16638	Neg	40.2739	Pos	0.091	Neg
277	202120036628	2021	12	Seoul	Poodle	0.116456	Neg	0.291971	Neg	11.3103	Neg	0.21659	Neg	1.43926	Neg	40.4606	Pos	0.097	Neg
278	202120036645	2021	4	Seoul	Dachshund	0.179747	Neg	0.226277	Neg	12.4138	Neg	0.304147	Neg	4.89349	Neg	60.7532	Neg	0.092	Neg
279	202120036683	2021	4	Gyoenggi-do	Mix	0.78481	Neg	0.423358	Neg	11.8621	Neg	0.294931	Neg	2.24525	Neg	58.8858	Neg	0.1	Neg
280	202120036692	2021	5	Gyoenggi-do	Maltese	0.126582	Neg	0.427007	Neg	37.2414	inter	0.294931	Neg	2.13011	Neg	64.4258	Neg	0.109	Neg
281	202120036712	2021	0	Seoul	Bichon frisé	0.121519	Neg	0.233577	Neg	15.4483	Neg	0.258065	Neg	4.43293	Neg	67.0401	Neg	0.104	Neg
282	202120036757	2021	0	Seoul	Bichon frisé	0.331646	Neg	0.189781	Neg	10.4828	Neg	0.419355	Neg	1.78469	Neg	21.164	Pos	0.098	Neg
283	202120036784	2021	9	Seoul	Shihtzu	0.16962	Neg	0.273723	Neg	47.4483	inter	0.271889	Neg	3.39666	Neg	11.08	Pos	0.107	Neg
284	202120036785	2021	2	Seoul	Poodle	0.136709	Neg	0.361314	Neg			0.276498	Neg	4.66321	Neg	27.0775	Pos	0.102	Neg
